# Supplementary material for: Three new species of the leafhopper genus Dayus Mahmood from China (Hemiptera, Cicadellidae, Typhlocybinae, Empoascini)
Source: Zookeys. 2013 Nov 25;(355):1–8. doi: 10.3897/zookeys.355.6277 (PMC3867186; doi:10.3897/zookeys.355.6277)
Supplement: XML Treatment for Dayus [file zookeys.355.6277-treatment1.xml]

<!DOCTYPE tp:taxon-treatment
  PUBLIC "-//TaxonX//DTD Taxonomic Treatment Publishing DTD v0 20100105//EN" "tax-treatment-NSO.dtd">
<tp:taxon-treatment xmlns:tp="http://www.plazi.org/taxpub"><tp:treatment-meta><mixed-citation publication-type="journal"><person-group><name><surname>Yu</surname><given-names>Xiaofei</given-names></name><name><surname>Yang</surname><given-names>Maofa</given-names></name></person-group><article-title>Three new species of the leafhopper genus <italic>Dayus</italic> Mahmood from China (Hemiptera, Cicadellidae, Typhlocybinae, Empoascini)</article-title><source>Zookeys</source><day>25</day><month>11</month><year>2013</year><volume>2013</volume><issue>355</issue><fpage>1</fpage><lpage>8</lpage><pub-id pub-id-type="doi">10.3897/zookeys.355.6277</pub-id></mixed-citation></tp:treatment-meta><tp:nomenclature><label>Genus</label><tp:taxon-name>
                        <tp:taxon-name-part taxon-name-part-type="genus">Dayus</tp:taxon-name-part>
                        <object-id xmlns:xlink="http://www.w3.org/1999/xlink" xlink:type="simple">http://species-id.net/wiki/Dayus</object-id>
                    </tp:taxon-name><tp:taxon-authority>Mahmood</tp:taxon-authority><tp:nomenclature-citation-list><tp:nomenclature-citation><tp:taxon-name>Dayus</tp:taxon-name><comment> Mahmood, 1967: 39.</comment></tp:nomenclature-citation></tp:nomenclature-citation-list></tp:nomenclature><tp:treatment-sec sec-type="Type species"><title>Type species.</title><p><italic><tp:taxon-name>Dayus elongatus</tp:taxon-name></italic> Mahmood, 1967 by original designation.</p></tp:treatment-sec><tp:treatment-sec sec-type="Diagnosis"><title>Diagnosis.</title><p>Vertex (<xref ref-type="fig" rid="F1">Fig. 1</xref>) slightly longer medially than next to eye. Forewing (<xref ref-type="fig" rid="F3">Fig. 22</xref>) with 3<sup>rd</sup> apical cell petiolate, cua cell broad distally; veins RP, MP’ and MP’’+CuA’ arise from m cell. Hindwing (<xref ref-type="fig" rid="F3">Fig. 23</xref>) with apically broad m cell. Male pygofer (<xref ref-type="fig" rid="F1">Figs 3</xref>, <xref ref-type="fig" rid="F2">13</xref>, <xref ref-type="fig" rid="F3">24</xref>) abruptly and strongly narrowing caudad; dorsal bridge about half length of pygofer (<xref ref-type="fig" rid="F2">Figs 15</xref>, <xref ref-type="fig" rid="F3">26</xref>); with few rigid microsetae distally; elongate ventral appendage present, extended beyond pygofer. Subgenital plate (<xref ref-type="fig" rid="F1">Figs 5</xref>, <xref ref-type="fig" rid="F2">17</xref>, <xref ref-type="fig" rid="F3">27</xref>) with basal group of macrosetae and one or two oblique rows of more distal macrosetae. Connective (<xref ref-type="fig" rid="F1">Figs 7</xref>, <xref ref-type="fig" rid="F2">19</xref>, <xref ref-type="fig" rid="F3">29</xref>) completely fused with the base of aedeagus. Aedeagus (<xref ref-type="fig" rid="F1">Figs 8</xref>, <xref ref-type="fig" rid="F2">20</xref>, <xref ref-type="fig" rid="F3">30</xref>) with basal apodeme absent; shaft strongly curved posteriorly at base with one or two pairs of processes.</p><fig id="F1" position="float" orientation="portrait"><label>Figures 1–9.</label><caption><p><italic><tp:taxon-name>Dayus bifurcatus</tp:taxon-name></italic> Yu &amp; Yang, sp. n., <bold>1</bold> head and thorax, dorsal view <bold>2</bold> face <bold>3</bold> male genital capsule, lateral view <bold>4</bold> male abdominal apodemes <bold>5</bold> subgenital plate, ventral view <bold>6</bold> paramere <bold>7</bold> aedeagus and connective, dorsal view <bold>8</bold> aedeagus and connective, lateral view <bold>9</bold> anal tube process.</p></caption><graphic xmlns:xlink="http://www.w3.org/1999/xlink" xlink:href="ZooKeys-355-001-g001.jpg" position="float" orientation="portrait" xlink:type="simple"/></fig><fig id="F2" position="float" orientation="portrait"><label>Figures 10–21.</label><caption><p><italic><tp:taxon-name>Dayus trifurcatus</tp:taxon-name></italic> Yu &amp; Yang, sp. n., <bold>10</bold> head and thorax, dorsal view <bold>11</bold> face <bold>12</bold> head and thorax, lateral view <bold>13</bold> male genital capsule, lateral view <bold>14</bold> male abdominal apodemes <bold>15</bold> male pygofer, dorsal view <bold>16</bold> ventral pygofer appendage, outside lateral view <bold>17</bold> subgenital plate, ventral view <bold>18</bold> paramere <bold>19</bold> aedeagus and connective, dorsal view <bold>20</bold> aedeagus and connective, lateral view <bold>21</bold> anal tube process.</p></caption><graphic xmlns:xlink="http://www.w3.org/1999/xlink" xlink:href="ZooKeys-355-001-g002.jpg" position="float" orientation="portrait" xlink:type="simple"/></fig><fig id="F3" position="float" orientation="portrait"><label>Figures 22–30.</label><caption><p><bold>22–23</bold> <italic><tp:taxon-name>Dayus trifurcatus</tp:taxon-name></italic> Yu &amp; Yang, sp. n., <bold>22</bold> forewing <bold>23</bold> hind wing <bold>24–30</bold> <italic><tp:taxon-name>Dayus serratus</tp:taxon-name></italic> Yu &amp; Yang, sp. n., <bold>24</bold> male genitalia, lateral view <bold>25</bold> male abdominal apodemes <bold>26</bold> male pygofer, dorsal view <bold>27</bold> subgenital plate, ventral view <bold>28</bold> paramere <bold>29</bold> aedeagus and connective, dorsal view <bold>30</bold> aedeagus and connective, lateral view.</p></caption><graphic xmlns:xlink="http://www.w3.org/1999/xlink" xlink:href="ZooKeys-355-001-g003.jpg" position="float" orientation="portrait" xlink:type="simple"/></fig></tp:treatment-sec><tp:treatment-sec sec-type="Key to the Chinese species (males)"><title>Key to the Chinese species (males)</title><table-wrap content-type="key" position="anchor" orientation="portrait"><table><tbody><tr><td rowspan="1" colspan="1">1</td><td rowspan="1" colspan="1">Aedeagus with one pair of processes</td><td rowspan="1" colspan="1">2</td></tr><tr><td rowspan="1" colspan="1">–</td><td rowspan="1" colspan="1">Aedeagus with two pairs of processes</td><td rowspan="1" colspan="1">6</td></tr><tr><td rowspan="1" colspan="1">2</td><td rowspan="1" colspan="1">Aedeagal processes with basal serrated lobes (<xref ref-type="fig" rid="F3">Figs 29–30</xref>)</td><td rowspan="1" colspan="1"><italic><tp:taxon-name>Dayus serratus</tp:taxon-name></italic> sp. n.</td></tr><tr><td rowspan="1" colspan="1">–</td><td rowspan="1" colspan="1">Aedeagal processes not dentate basally</td><td rowspan="1" colspan="1">3</td></tr><tr><td rowspan="1" colspan="1">3</td><td rowspan="1" colspan="1">Aedeagal processes unbranched</td><td rowspan="1" colspan="1">4</td></tr><tr><td rowspan="1" colspan="1">–</td><td rowspan="1" colspan="1">Aedeagal processes branched</td><td rowspan="1" colspan="1">5</td></tr><tr><td rowspan="1" colspan="1">4</td><td rowspan="1" colspan="1">Aedeagal processes arising near midlength of shaft</td><td rowspan="1" colspan="1"><italic><tp:taxon-name>Dayus membranaceus</tp:taxon-name></italic></td></tr><tr><td rowspan="1" colspan="1">–</td><td rowspan="1" colspan="1">Aedeagal processes arising at apex of shaft</td><td rowspan="1" colspan="1"><italic><tp:taxon-name>Dayus formosus</tp:taxon-name></italic></td></tr><tr><td rowspan="1" colspan="1">5</td><td rowspan="1" colspan="1">Aedeagal processes trifurcate, subapical on shaft (<xref ref-type="fig" rid="F2">Figs 19–20</xref>)</td><td rowspan="1" colspan="1"><italic><tp:taxon-name>Dayus trifurcatus</tp:taxon-name></italic> sp. n.</td></tr><tr><td rowspan="1" colspan="1">–</td><td rowspan="1" colspan="1">Aedeagal processes bifurcate, at apex of shaft (<xref ref-type="fig" rid="F1">Figs 7–8</xref>)</td><td rowspan="1" colspan="1"><italic><tp:taxon-name>Dayus bifurcatus</tp:taxon-name></italic> sp. n.</td></tr><tr><td rowspan="1" colspan="1">6</td><td rowspan="1" colspan="1">Aedeagal processes bifurcate; apical pygofer ventral appendage branched</td><td rowspan="1" colspan="1"><italic><tp:taxon-name>Dayus lii</tp:taxon-name></italic></td></tr><tr><td rowspan="1" colspan="1">–</td><td rowspan="1" colspan="1">Aedeagal processes not bifurcate; apical pygofer ventral appendage unbranched</td><td rowspan="1" colspan="1">7</td></tr><tr><td rowspan="1" colspan="1">7</td><td rowspan="1" colspan="1">Apical aedeagal processes straight, subapical processes leaf-like</td><td rowspan="1" colspan="1"><italic><tp:taxon-name>Dayus lamellatus</tp:taxon-name></italic></td></tr><tr><td rowspan="1" colspan="1">–</td><td rowspan="1" colspan="1">Apical aedeagal processes hook-shaped, subapical processes slim</td><td rowspan="1" colspan="1"><italic><tp:taxon-name>Dayus takagii</tp:taxon-name></italic></td></tr></tbody></table></table-wrap></tp:treatment-sec></tp:taxon-treatment>
