# Supplementary material for: Three new species of the leafhopper genus Dayus Mahmood from China (Hemiptera, Cicadellidae, Typhlocybinae, Empoascini)
Source: Zookeys. 2013 Nov 25;(355):1–8. doi: 10.3897/zookeys.355.6277 (PMC3867186; doi:10.3897/zookeys.355.6277)
Supplement: XML Treatment for Dayus bifurcatus [file zookeys.355.6277-treatment2.xml]

<!DOCTYPE tp:taxon-treatment
  PUBLIC "-//TaxonX//DTD Taxonomic Treatment Publishing DTD v0 20100105//EN" "tax-treatment-NSO.dtd">
<tp:taxon-treatment xmlns:tp="http://www.plazi.org/taxpub"><tp:treatment-meta><mixed-citation publication-type="journal"><person-group><name><surname>Yu</surname><given-names>Xiaofei</given-names></name><name><surname>Yang</surname><given-names>Maofa</given-names></name></person-group><article-title>Three new species of the leafhopper genus <italic>Dayus</italic> Mahmood from China (Hemiptera, Cicadellidae, Typhlocybinae, Empoascini)</article-title><source>Zookeys</source><day>25</day><month>11</month><year>2013</year><volume>2013</volume><issue>355</issue><fpage>1</fpage><lpage>8</lpage><pub-id pub-id-type="doi">10.3897/zookeys.355.6277</pub-id></mixed-citation></tp:treatment-meta><tp:nomenclature><tp:taxon-name>
                        <tp:taxon-name-part taxon-name-part-type="genus">Dayus</tp:taxon-name-part>
                        <tp:taxon-name-part taxon-name-part-type="species">bifurcatus</tp:taxon-name-part>
                        <object-id xmlns:xlink="http://www.w3.org/1999/xlink" content-type="zoobank" xlink:type="simple">http://zoobank.org/8636DDEB-EDC7-4A8C-B6EA-6D7AEF8756DC</object-id>
                        <object-id xmlns:xlink="http://www.w3.org/1999/xlink" xlink:type="simple">http://species-id.net/wiki/Dayus_bifurcatus</object-id>
                    </tp:taxon-name><tp:taxon-authority>Yu &amp; Yang</tp:taxon-authority><tp:taxon-status xmlns:xlink="http://www.w3.org/1999/xlink" xlink:type="simple">sp. n.</tp:taxon-status><xref ref-type="fig" rid="F1">Figures 1–9</xref></tp:nomenclature><tp:treatment-sec sec-type="Description"><title>Description.</title><p>Length, male 3.0 mm.</p><p>General color reddish to reddish brown. Both sides of coronal suture with a brownish patch.</p><p>Male ventral abdominal apodemes reaching segment 5 (<xref ref-type="fig" rid="F1">Fig. 4</xref>). Male pygofer with dorsoposterior margin sinuate; pygofer appendage with dorsal margin sinuate in lateral view, tapering to apex (<xref ref-type="fig" rid="F1">Fig. 3</xref>). Subgenital plate about twice as broad basally than distally, with three lateral macrosetae in basal group, an oblique line of 14 macrosetae and several long fine setae subbasally to apex and ca.12 short microsetae at outer margin (<xref ref-type="fig" rid="F1">Fig. 5</xref>). Paramere as in <xref ref-type="fig" rid="F1">Fig. 6</xref>. Aedeagus shaft long and narrow, slightly depressed dorsoventrally, similar in width throughout length in ventral view, with a pair of short bifurcate apical processes (<xref ref-type="fig" rid="F1">Figs 7</xref>, <xref ref-type="fig" rid="F1">8</xref>). Anal tube process short (<xref ref-type="fig" rid="F1">Fig. 9</xref>).</p></tp:treatment-sec><tp:treatment-sec sec-type="Type material"><title>Type material.</title><p>Holotype male. China: Zhejiang Province, Fengyang mountain, 30 July 2009, coll. Junqiang Ni.</p></tp:treatment-sec><tp:treatment-sec sec-type="Etymology"><title>Etymology.</title><p>The new species name alludes to the pair of apical bifurcate aedeagal processes.</p></tp:treatment-sec><tp:treatment-sec sec-type="Remarks"><title>Remarks.</title><p>The new species can be distinguished mainly by the shape of the aedeagal shaft and its process configuration as noted in the description.</p></tp:treatment-sec><tp:treatment-sec><!--Section generated to contain objects referenced in tp:taxon-treatment.--><fig id="F1" position="float" orientation="portrait"><label>Figures 1–9.</label><caption><p><italic><tp:taxon-name>Dayus bifurcatus</tp:taxon-name></italic> Yu &amp; Yang, sp. n., <bold>1</bold> head and thorax, dorsal view <bold>2</bold> face <bold>3</bold> male genital capsule, lateral view <bold>4</bold> male abdominal apodemes <bold>5</bold> subgenital plate, ventral view <bold>6</bold> paramere <bold>7</bold> aedeagus and connective, dorsal view <bold>8</bold> aedeagus and connective, lateral view <bold>9</bold> anal tube process.</p></caption><graphic xmlns:xlink="http://www.w3.org/1999/xlink" xlink:href="ZooKeys-355-001-g001.jpg" position="float" orientation="portrait" xlink:type="simple"/></fig></tp:treatment-sec></tp:taxon-treatment>
