# Supplementary material for: Three new species of the leafhopper genus Dayus Mahmood from China (Hemiptera, Cicadellidae, Typhlocybinae, Empoascini)
Source: Zookeys. 2013 Nov 25;(355):1–8. doi: 10.3897/zookeys.355.6277 (PMC3867186; doi:10.3897/zookeys.355.6277)
Supplement: XML Treatment for Dayus trifurcatus [file zookeys.355.6277-treatment3.xml]

<!DOCTYPE tp:taxon-treatment
  PUBLIC "-//TaxonX//DTD Taxonomic Treatment Publishing DTD v0 20100105//EN" "tax-treatment-NSO.dtd">
<tp:taxon-treatment xmlns:tp="http://www.plazi.org/taxpub"><tp:treatment-meta><mixed-citation publication-type="journal"><person-group><name><surname>Yu</surname><given-names>Xiaofei</given-names></name><name><surname>Yang</surname><given-names>Maofa</given-names></name></person-group><article-title>Three new species of the leafhopper genus <italic>Dayus</italic> Mahmood from China (Hemiptera, Cicadellidae, Typhlocybinae, Empoascini)</article-title><source>Zookeys</source><day>25</day><month>11</month><year>2013</year><volume>2013</volume><issue>355</issue><fpage>1</fpage><lpage>8</lpage><pub-id pub-id-type="doi">10.3897/zookeys.355.6277</pub-id></mixed-citation></tp:treatment-meta><tp:nomenclature><tp:taxon-name>
                        <tp:taxon-name-part taxon-name-part-type="genus">Dayus</tp:taxon-name-part>
                        <tp:taxon-name-part taxon-name-part-type="species">trifurcatus</tp:taxon-name-part>
                        <object-id xmlns:xlink="http://www.w3.org/1999/xlink" content-type="zoobank" xlink:type="simple">http://zoobank.org/1FCC60EB-60FC-490D-8E7B-7E69594D814C</object-id>
                        <object-id xmlns:xlink="http://www.w3.org/1999/xlink" xlink:type="simple">http://species-id.net/wiki/Dayus_trifurcatus</object-id>
                    </tp:taxon-name><tp:taxon-authority>Yu &amp; Yang</tp:taxon-authority><tp:taxon-status xmlns:xlink="http://www.w3.org/1999/xlink" xlink:type="simple">sp. n.</tp:taxon-status><xref ref-type="fig" rid="F2">Figures 10</xref><xref ref-type="fig" rid="F3">–23</xref></tp:nomenclature><tp:treatment-sec sec-type="Description"><title>Description.</title><p>Length, male 4.5–4.6 mm, female 4.7–4.8 mm.</p><p>General color yellowish.</p><p>Male ventral abdominal apodemes reaching segment 4 (<xref ref-type="fig" rid="F2">Fig. 14</xref>). Male pygofer with dorsoposterior margin strongly sinuate (<xref ref-type="fig" rid="F2">Fig. 13</xref>); ventral appendage expanded at distal 2/3, thereafter abruptly tapering to spine-like apex (<xref ref-type="fig" rid="F2">Figs 13</xref>, <xref ref-type="fig" rid="F2">16</xref>). Subgential plate abruptly expanded laterobasally about twice as broad basally than distally; with 11 lateral macrosetae in basal group, an oblique line of 17 macrosetae and several long fine setae subbasally to apex and ca.35 short microsetae at outer margin (<xref ref-type="fig" rid="F2">Fig. 17</xref>). Paramere as in <xref ref-type="fig" rid="F2">Fig. 18</xref>. Aedeagus shaft very long and narrow, cylindrical, nearly straight in lateral view, with a subapical trifurcate process on each side, branches slender (<xref ref-type="fig" rid="F2">Figs 19</xref>, <xref ref-type="fig" rid="F2">20</xref>). Anal tube process relatively long (<xref ref-type="fig" rid="F2">Fig. 21</xref>).</p></tp:treatment-sec><tp:treatment-sec sec-type="Type materials"><title>Type materials.</title><p>Holotype male. China: Beipei, Chongqing, 6 May 2008, coll. Zaihua Yang. Paratypes, 13♂♂, 5♀♀, same data as holotype (GUGC and 1♂, 1♀ in BMNH).</p></tp:treatment-sec><tp:treatment-sec sec-type="Etymology"><title>Etymology.</title><p>The new speciesnamealludes to the trifurcate processes of the aedeagus.</p></tp:treatment-sec><tp:treatment-sec sec-type="Remarks"><title>Remarks.</title><p>Thenew species can be distinguished mainly by the strongly sinuate posterior margin of the pygofer and shape of the aedeagal shaft and configuration of its process as noted in the description.</p></tp:treatment-sec><tp:treatment-sec><!--Section generated to contain objects referenced in tp:taxon-treatment.--><fig id="F2" position="float" orientation="portrait"><label>Figures 10–21.</label><caption><p><italic><tp:taxon-name>Dayus trifurcatus</tp:taxon-name></italic> Yu &amp; Yang, sp. n., <bold>10</bold> head and thorax, dorsal view <bold>11</bold> face <bold>12</bold> head and thorax, lateral view <bold>13</bold> male genital capsule, lateral view <bold>14</bold> male abdominal apodemes <bold>15</bold> male pygofer, dorsal view <bold>16</bold> ventral pygofer appendage, outside lateral view <bold>17</bold> subgenital plate, ventral view <bold>18</bold> paramere <bold>19</bold> aedeagus and connective, dorsal view <bold>20</bold> aedeagus and connective, lateral view <bold>21</bold> anal tube process.</p></caption><graphic xmlns:xlink="http://www.w3.org/1999/xlink" xlink:href="ZooKeys-355-001-g002.jpg" position="float" orientation="portrait" xlink:type="simple"/></fig><fig id="F3" position="float" orientation="portrait"><label>Figures 22–30.</label><caption><p><bold>22–23</bold> <italic><tp:taxon-name>Dayus trifurcatus</tp:taxon-name></italic> Yu &amp; Yang, sp. n., <bold>22</bold> forewing <bold>23</bold> hind wing <bold>24–30</bold> <italic><tp:taxon-name>Dayus serratus</tp:taxon-name></italic> Yu &amp; Yang, sp. n., <bold>24</bold> male genitalia, lateral view <bold>25</bold> male abdominal apodemes <bold>26</bold> male pygofer, dorsal view <bold>27</bold> subgenital plate, ventral view <bold>28</bold> paramere <bold>29</bold> aedeagus and connective, dorsal view <bold>30</bold> aedeagus and connective, lateral view.</p></caption><graphic xmlns:xlink="http://www.w3.org/1999/xlink" xlink:href="ZooKeys-355-001-g003.jpg" position="float" orientation="portrait" xlink:type="simple"/></fig></tp:treatment-sec></tp:taxon-treatment>
