# Supplementary material for: Three new species of the leafhopper genus Dayus Mahmood from China (Hemiptera, Cicadellidae, Typhlocybinae, Empoascini)
Source: Zookeys. 2013 Nov 25;(355):1–8. doi: 10.3897/zookeys.355.6277 (PMC3867186; doi:10.3897/zookeys.355.6277)
Supplement: XML Treatment for Dayus serratus [file zookeys.355.6277-treatment4.xml]

<!DOCTYPE tp:taxon-treatment
  PUBLIC "-//TaxonX//DTD Taxonomic Treatment Publishing DTD v0 20100105//EN" "tax-treatment-NSO.dtd">
<tp:taxon-treatment xmlns:tp="http://www.plazi.org/taxpub"><tp:treatment-meta><mixed-citation publication-type="journal"><person-group><name><surname>Yu</surname><given-names>Xiaofei</given-names></name><name><surname>Yang</surname><given-names>Maofa</given-names></name></person-group><article-title>Three new species of the leafhopper genus <italic>Dayus</italic> Mahmood from China (Hemiptera, Cicadellidae, Typhlocybinae, Empoascini)</article-title><source>Zookeys</source><day>25</day><month>11</month><year>2013</year><volume>2013</volume><issue>355</issue><fpage>1</fpage><lpage>8</lpage><pub-id pub-id-type="doi">10.3897/zookeys.355.6277</pub-id></mixed-citation></tp:treatment-meta><tp:nomenclature><tp:taxon-name>
                        <tp:taxon-name-part taxon-name-part-type="genus">Dayus</tp:taxon-name-part>
                        <tp:taxon-name-part taxon-name-part-type="species">serratus</tp:taxon-name-part>
                        <object-id xmlns:xlink="http://www.w3.org/1999/xlink" content-type="zoobank" xlink:type="simple">http://zoobank.org/A163BC19-73A4-459A-BA07-125F00EF9D8A</object-id>
                        <object-id xmlns:xlink="http://www.w3.org/1999/xlink" xlink:type="simple">http://species-id.net/wiki/Dayus_serratus</object-id>
                    </tp:taxon-name><tp:taxon-authority>Yu &amp; Yang</tp:taxon-authority><tp:taxon-status xmlns:xlink="http://www.w3.org/1999/xlink" xlink:type="simple">sp. n.</tp:taxon-status><xref ref-type="fig" rid="F3">Figures 24–30</xref></tp:nomenclature><tp:treatment-sec sec-type="Description"><title>Description.</title><p>Length, male 3.9mm.</p><p>General color yellowish.</p><p>Male ventral abdominal apodemes reaching segment 3 (<xref ref-type="fig" rid="F3">Fig. 25</xref>). Male pygofer (<xref ref-type="fig" rid="F3">Fig. 24</xref>) with dorsoposterior margin concave, tapering caudally; ventral appendage with dorsal margin slightly sinuate, tapered to acute apex. Subgenital plate slightly broader basally, with 9 apically rounded lateral macrosetae in basal group, an oblique line of 12 macrosetae and several long fine setae sub-basally to apex and ca.32 short microsetae at outer margin (<xref ref-type="fig" rid="F3">Fig. 27</xref>). Parameres as in <xref ref-type="fig" rid="F3">Fig. 28</xref>. Aedeagus shaft long, basal half strongly dorsoventrally depressed, distal half narrow and cylindrical, serrate laterally at base on dorsal surface; with two long processes arising at midlength on each side of shaft, basally each process with a lateral lamellate serrate lobe (<xref ref-type="fig" rid="F3">Figs 29</xref>, <xref ref-type="fig" rid="F3">30</xref>). Anal tube process short (<xref ref-type="fig" rid="F3">Fig. 24</xref>).</p></tp:treatment-sec><tp:treatment-sec sec-type="Type material"><title>Type material.</title><p>Holotype male. China: Hainan Province, Wuzhi mountain, 13 April 2009, coll. Zaihua Yang.</p></tp:treatment-sec><tp:treatment-sec sec-type="Etymology"><title>Etymology.</title><p>The new species name is derived from the serrationsat midlength of the aedeagal shaft and base of the aedeagal processes.</p></tp:treatment-sec><tp:treatment-sec sec-type="Remarks"><title>Remarks.</title><p>Thenew species can be distinguished mainly by the relatively rather uniform width of the subgenital plate and shape of the aedeagal shaft and configuration of its process as noted in the description.</p></tp:treatment-sec><tp:treatment-sec><!--Section generated to contain objects referenced in tp:taxon-treatment.--><fig id="F3" position="float" orientation="portrait"><label>Figures 22–30.</label><caption><p><bold>22–23</bold> <italic><tp:taxon-name>Dayus trifurcatus</tp:taxon-name></italic> Yu &amp; Yang, sp. n., <bold>22</bold> forewing <bold>23</bold> hind wing <bold>24–30</bold> <italic><tp:taxon-name>Dayus serratus</tp:taxon-name></italic> Yu &amp; Yang, sp. n., <bold>24</bold> male genitalia, lateral view <bold>25</bold> male abdominal apodemes <bold>26</bold> male pygofer, dorsal view <bold>27</bold> subgenital plate, ventral view <bold>28</bold> paramere <bold>29</bold> aedeagus and connective, dorsal view <bold>30</bold> aedeagus and connective, lateral view.</p></caption><graphic xmlns:xlink="http://www.w3.org/1999/xlink" xlink:href="ZooKeys-355-001-g003.jpg" position="float" orientation="portrait" xlink:type="simple"/></fig></tp:treatment-sec></tp:taxon-treatment>
